# Supplementary material for: Prenatal Exposure to Air Pollutants and Attentional Deficit Hyperactivity Disorder Development in Children: A Systematic Review
Source: Int J Environ Res Public Health. 2023 Apr 7;20(8):5443. doi: 10.3390/ijerph20085443 (PMC10138804; doi:10.3390/ijerph20085443)
Supplement: Supplementary file 1 [file ijerph-20-05443-s001.zip]

Archive with 1 entries (1 files):
- ijerph-2208396-supplementary.pdf
